# Supplementary material for: Near-source wastewater surveillance of SARS-CoV-2, norovirus, influenza virus and RSV across five different sites in the UK
Source: PLOS Glob Public Health. 2025 Apr 9;5(4):e0004397. doi: 10.1371/journal.pgph.0004397 (PMC11981152; doi:10.1371/journal.pgph.0004397)
Supplement: S1 Data — (XLSX) [file pgph.0004397.s002.xlsx]

## Sheet: RT-qPCR
																			Publicly available national surveillance data
					Ct values							Concentration (gene copies L-1 wastewater)							Cases per 100,000	Weekly number of laboratory reports	Positivity rates (%)
Site	Date wastewater collected	Weekday	RNA extraction method	PCR instrument	Norovirus GI	Norovirus GII	Influenza A	Influenza B	RSV A	RSV B	SARS-CoV-2	Norovirus GI	Norovirus GII	Influenza A	Influenza B	RSV A	RSV B	SARS-CoV-2	SARS-CoV-2	Norovirus	Influenza	RSV	SARS-CoV-2
site 1 (office)	2022-02-09	1900-01-04	LuminUltra	GeneCount 16							-							-	112.897
site 1 (office)	2022-02-11	1900-01-06	LuminUltra	GeneCount 16							35.704							64.2	80.3536
site 1 (office)	2022-02-14	1900-01-02	LuminUltra	GeneCount 16							36.5072							36.8	97.2278
site 1 (office)	2022-02-15	1900-01-03	LuminUltra	GeneCount 16							-							-	94.8172
site 1 (office)	2022-02-16	1900-01-04	LuminUltra	GeneCount 16							-							-	94.4154
site 1 (office)	2022-02-17	1900-01-05	LuminUltra	GeneCount 16							-							-	73.9253
site 1 (office)	2022-02-18	1900-01-06	LuminUltra	GeneCount 16							-							-	44.998
site 1 (office)	2022-02-21	1900-01-02	LuminUltra	GeneCount 16							37.1362							23.8	64.6846
site 1 (office)	2022-02-22	1900-01-03	LuminUltra	GeneCount 16							-							-	55.0422
site 1 (office)	2022-02-23	1900-01-04	LuminUltra	GeneCount 16							-							-	62.6758
site 1 (office)	2022-02-24	1900-01-05	LuminUltra	GeneCount 16							-							-	38.1679
site 1 (office)	2022-02-25	1900-01-06	LuminUltra	GeneCount 16							-							-	37.7662
site 1 (office)	2022-02-28	1900-01-02	LuminUltra	GeneCount 16							36.7134							31.9	55.0422
site 1 (office)	2022-03-01	1900-01-03	LuminUltra	GeneCount 16							-							-	56.2475
site 1 (office)	2022-03-02	1900-01-04	LuminUltra	GeneCount 16							-							-	67.497
site 2 (charity centre)	2022-03-08	1900-01-03	LuminUltra	GeneCount 16							-							-	80.8969
site 2 (charity centre)	2022-03-09	1900-01-04	LuminUltra	GeneCount 16							-							-	86.1996
site 2 (charity centre)	2022-03-10	1900-01-05	LuminUltra	GeneCount 16							-							-	82.13
site 2 (charity centre)	2022-03-11	1900-01-06	LuminUltra	GeneCount 16							-							-	76.4126
site 2 (charity centre)	2022-03-13	1900-01-01	LuminUltra	GeneCount 16							-							-	80.796
site 2 (charity centre)	2022-03-14	1900-01-02	LuminUltra	GeneCount 16							-							-	110.863
site 2 (charity centre)	2022-03-15	1900-01-03	LuminUltra	GeneCount 16							-							-	104.922
site 2 (charity centre)	2022-03-16	1900-01-04	LuminUltra	GeneCount 16							-							-	103.98
site 2 (charity centre)	2022-03-17	1900-01-05	LuminUltra	GeneCount 16							-							-	96.435
site 2 (charity centre)	2022-03-18	1900-01-06	LuminUltra	GeneCount 16							37.3945							19.9	86.7152
site 2 (charity centre)	2022-03-20	1900-01-01	LuminUltra	GeneCount 16							-							-	85.5269
site 2 (charity centre)	2022-03-21	1900-01-02	LuminUltra	GeneCount 16							32.2251							715	121.581
site 2 (charity centre)	2022-03-22	1900-01-03	LuminUltra	GeneCount 16							-							-	112.377
site 2 (charity centre)	2022-03-23	1900-01-04	LuminUltra	GeneCount 16							-							-	108.464
site 2 (charity centre)	2022-03-24	1900-01-05	LuminUltra	GeneCount 16							-							-	95.639
site 2 (charity centre)	2022-03-25	1900-01-06	LuminUltra	GeneCount 16							-							-	84.8094
site 2 (charity centre)	2022-03-28	1900-01-02	LuminUltra	GeneCount 16							-							-	106.188
site 2 (charity centre)	2022-03-29	1900-01-03	LuminUltra	GeneCount 16							34.9939							105	93.9462
site 2 (charity centre)	2022-03-30	1900-01-04	LuminUltra	GeneCount 16							-							-	88.6883
site 2 (charity centre)	2022-03-31	1900-01-05	LuminUltra	GeneCount 16							-							-	64.5291
site 2 (charity centre)	2022-04-01	1900-01-06	LuminUltra	GeneCount 16							-							-	57.0964
site 2 (charity centre)	2022-04-06	1900-01-04	LuminUltra	GeneCount 16							-							-	47.0964
site 2 (charity centre)	2022-04-07	1900-01-05	LuminUltra	GeneCount 16							-							-	39.5852
site 2 (charity centre)	2022-04-08	1900-01-06	LuminUltra	GeneCount 16							-							-	36.1099
site 2 (charity centre)	2022-04-09	1900-01-07	LuminUltra	GeneCount 16							-							-	30.1794
site 2 (charity centre)	2022-04-11	1900-01-02	LuminUltra	GeneCount 16							-							-	36.8722
site 2 (charity centre)	2022-04-12	1900-01-03	LuminUltra	GeneCount 16							-							-	34.3834
site 2 (charity centre)	2022-04-13	1900-01-04	LuminUltra	GeneCount 16							-							-	30.9193
site 2 (charity centre)	2022-04-14	1900-01-05	LuminUltra	GeneCount 16							-							-	27.0291
site 3 (museum)	2022-06-27	1900-01-02	LuminUltra	GeneCount 16							-							-	35.1457
site 3 (museum)	2022-06-28	1900-01-03	LuminUltra	GeneCount 16							34.9939							105	34.9888
site 3 (museum)	2022-06-29	1900-01-04	LuminUltra	GeneCount 16							-							-	36.4238
site 3 (museum)	2022-06-30	1900-01-05	LuminUltra	GeneCount 16							35.5205							72.9	35.583
site 3 (museum)	2022-07-01	1900-01-06	LuminUltra	GeneCount 16							36.6689							32.9	34.1928
site 3 (museum)	2022-07-04	1900-01-02	LuminUltra	GeneCount 16							28.2284							11400	48.5426
site 3 (museum)	2022-07-05	1900-01-03	LuminUltra	GeneCount 16							30.4184							2500	45.4709
site 3 (museum)	2022-07-06	1900-01-04	LuminUltra	GeneCount 16							30.916							1771	44.6076
site 3 (museum)	2022-07-07	1900-01-05	LuminUltra	GeneCount 16							32.4009							633	39.5067
site 3 (museum)	2022-07-08	1900-01-06	LuminUltra	GeneCount 16							-							-	34.7982
site 3 (museum)	2022-07-11	1900-01-02	LuminUltra	GeneCount 16							36.4308							38.8	41.8274
site 3 (museum)	2022-07-12	1900-01-03	LuminUltra	GeneCount 16							-							-	37.6009
site 3 (museum)	2022-07-13	1900-01-04	LuminUltra	GeneCount 16							36.2493							44	35.0336
site 3 (museum)	2022-07-15	1900-01-06	LuminUltra	GeneCount 16							-							-	26.2556
site 3 (museum)	2022-07-18	1900-01-02	LuminUltra	GeneCount 16							-							-	26.065
site 3 (museum)	2022-07-19	1900-01-03	LuminUltra	GeneCount 16							-							-	21.4013
site 3 (museum)	2022-07-20	1900-01-04	LuminUltra	GeneCount 16							-							-	21.9507
site 4 (university)	2023-10-09	1900-01-02	Amicon/Qiagen	Strategene MX3000p (GeneCount 16 for SARS-CoV-2)	26.94	-	34.82	-	-	-	36.56	15900000	-	3090	-	-	-	1780	2.43785	63	1.3	4	11.6
site 4 (university)	2023-10-10	1900-01-03	Amicon/Qiagen	Strategene MX3000p (GeneCount 16 for SARS-CoV-2)	26.35	-	34.31	-	-	-	38.5	24400000	-	4320	-	-	-	462	2.91901	63	1.3	4	11.6
site 4 (university)	2023-10-11	1900-01-04	Amicon/Qiagen	Strategene MX3000p (GeneCount 16 for SARS-CoV-2)	-	-	-	-	36.79	-	-	-	-	-	-	1140	-	-	2.75862	63	1.3	4	11.6
site 4 (university)	2023-10-12	1900-01-05	Amicon/Qiagen	Strategene MX3000p (GeneCount 16 for SARS-CoV-2)	-	-	-	-	39	-	-	-	-	-	-	209	-	-	2.96712	63	1.3	4	11.6
site 4 (university)	2023-10-13	1900-01-06	Amicon/Qiagen	Strategene MX3000p (GeneCount 16 for SARS-CoV-2)	33.97	30.74	30.09	-	35.31	-	-	101000	296000	68200	-	3550	-	-	2.2935	63	1.3	4	11.6
site 4 (university)	2023-10-16	1900-01-02	Amicon/Qiagen	Strategene MX3000p (GeneCount 16 for SARS-CoV-2)	29.77			-	-	-	-	2080000	-	-	-	-	-	-	1.94066	67	1.1	5.8	10.8
site 4 (university)	2023-10-17	1900-01-03	Amicon/Qiagen	Strategene MX3000p (GeneCount 16 for SARS-CoV-2)	33.01	-	26.47	-	-	-	-	202000	-	728000	-	-	-	-	2.64635	67	1.1	5.8	10.8
site 4 (university)	2023-10-18	1900-01-04	Amicon/Qiagen	Strategene MX3000p (GeneCount 16 for SARS-CoV-2)	-			-	34.1	-	-	-	-	-	-	8980	-	-	3.38412	67	1.1	5.8	10.8
site 4 (university)	2023-10-19	1900-01-05	Amicon/Qiagen	Strategene MX3000p (GeneCount 16 for SARS-CoV-2)		28.59		-	27.07	-	-	-	1170000	-	-	1980000	-	-	2.63031	67	1.1	5.8	10.8
site 4 (university)	2023-10-20	1900-01-06	Amicon/Qiagen	Strategene MX3000p (GeneCount 16 for SARS-CoV-2)		26.4		-	26.28	-	-	-	4720000	-	-	3630000	-	-	3.4162	67	1.1	5.8	10.8
site 4 (university)	2023-10-23	1900-01-02	Amicon/Qiagen	Strategene MX3000p (GeneCount 16 for SARS-CoV-2)	35.58	36.2	-	-	-	-	35.715	31800	9100	-	-	-	-	3200	2.14916	96	1.2	8	9.6
site 4 (university)	2023-10-24	1900-01-03	Amicon/Qiagen	Strategene MX3000p (GeneCount 16 for SARS-CoV-2)		37.8	-	-	-	-	-	-	3280	-	-	-	-	-	3.35204	96	1.2	8	9.6
site 4 (university)	2023-10-25	1900-01-04	Amicon/Qiagen	Strategene MX3000p (GeneCount 16 for SARS-CoV-2)	38.7	-	35.6	-	-	-	38.56	3370	-	1860	-	-	-	443	3.89735	96	1.2	8	9.6
site 4 (university)	2023-10-26	1900-01-05	Amicon/Qiagen	Strategene MX3000p (GeneCount 16 for SARS-CoV-2)	34.86	36.585	-	-	-	-	37.08	53400	7120	-	-	-	-	1240	4.36247	96	1.2	8	9.6
site 4 (university)	2023-10-27	1900-01-06	Amicon/Qiagen	Strategene MX3000p (GeneCount 16 for SARS-CoV-2)	36.61	36.52	-	-	-	-	36.33	15100	7420	-	-	-	-	2090	4.00962	96	1.2	8	9.6
site 4 (university)	2023-10-30	1900-01-02	Amicon/Qiagen	Strategene MX3000p (GeneCount 16 for SARS-CoV-2)	31.96	31.85	-	-	-	32	37.9	430000	146000	-	-	-	150000	701	2.88693	71	1.4	9	8.3
site 4 (university)	2023-10-31	1900-01-03	Amicon/Qiagen	Strategene MX3000p (GeneCount 16 for SARS-CoV-2)	32.67	34.325	38.58	-	-	-	38.81	258000	30100	264	-	-	-	372	3.92943	71	1.4	9	8.3
site 4 (university)	2023-11-01	1900-01-04	Amicon/Qiagen	Strategene MX3000p (GeneCount 16 for SARS-CoV-2)	-	35.655	-	-	-	-	-	-	12900	-	-	-	-	-	3.91339	71	1.4	9	8.3
site 4 (university)	2023-11-02	1900-01-05	Amicon/Qiagen	Strategene MX3000p (GeneCount 16 for SARS-CoV-2)	-	36.1	-	-	-	-		-	9690	-	-	-	-	-	4.44266	71	1.4	9	8.3
site 4 (university)	2023-11-03	1900-01-06	Amicon/Qiagen	Strategene MX3000p (GeneCount 16 for SARS-CoV-2)	-	32.3	39.8	-	-	-	38.07	-	109000	119	-	-	-	622	3.67281	71	1.4	9	8.3
site 4 (university)	2023-11-06	1900-01-02	Amicon/Qiagen	Strategene MX3000p (GeneCount 16 for SARS-CoV-2)	-	33.95	-	-	38.56	-	-	-	38200	-	-	293	-	-	2.77466	100	1.6	10	7.3
site 4 (university)	2023-11-07	1900-01-03	Amicon/Qiagen	Strategene MX3000p (GeneCount 16 for SARS-CoV-2)	-	37.625	34.77	-	-	-	-	-	3670	3190	-	-	-	-	3.28789	100	1.6	10	7.3
site 4 (university)	2023-11-08	1900-01-04	Amicon/Qiagen	Strategene MX3000p (GeneCount 16 for SARS-CoV-2)	-	-	37	-	-	-	-	-	-	743	-	-	-	-	3.91339	100	1.6	10	7.3
site 4 (university)	2023-11-09	1900-01-05	Amicon/Qiagen	Strategene MX3000p (GeneCount 16 for SARS-CoV-2)	-	-	-	-	-	-	36.12	-	-	-	-	-	-	2420	3.36808	100	1.6	10	7.3
site 4 (university)	2023-11-10	1900-01-06	Amicon/Qiagen	Strategene MX3000p (GeneCount 16 for SARS-CoV-2)	38	-	36.01	-	36	-	-	5570	-	1420	-	2090	-	-	2.87089	100	1.6	10	7.3
site 4 (university)	2023-11-13	1900-01-02	Amicon/Qiagen	Strategene MX3000p (GeneCount 16 for SARS-CoV-2)	34.68	36.1	35.35	-	34.35	-	-	60700	9690	2190	-	7420	-	-	1.39535	118	1.7	11.5	6.2
site 4 (university)	2023-11-14	1900-01-03	Amicon/Qiagen	Strategene MX3000p (GeneCount 16 for SARS-CoV-2)	-	-	37	38	-	-	37.66	-	-	743	827	-	-	828	2.00481	118	1.7	11.5	6.2
site 4 (university)	2023-11-15	1900-01-04	Amicon/Qiagen	Strategene MX3000p (GeneCount 16 for SARS-CoV-2)	33.6	36.06	38.07	-	-	-	-	132000	9950	369	-	-	-	-	2.35766	118	1.7	11.5	6.2
site 4 (university)	2023-11-16	1900-01-05	Amicon/Qiagen	Strategene MX3000p (GeneCount 16 for SARS-CoV-2)	-	-	-	-	-	-	-	-	-	-	-	-	-	-	2.14916	118	1.7	11.5	6.2
site 4 (university)	2023-11-17	1900-01-06	Amicon/Qiagen	Strategene MX3000p (GeneCount 16 for SARS-CoV-2)	33.19	38.36	-	-	-	-	38.16	177000	2290	-	-	-	-	585	2.69447	118	1.7	11.5	6.2
site 4 (university)	2023-11-20	1900-01-02	Amicon/Qiagen	Strategene MX3000p (GeneCount 16 for SARS-CoV-2)	34.49	33.1	-	-	35.64	-	-	69600	65700	-	-	2760	-	-	1.37931	127	1.7	12.3	5.5
site 4 (university)	2023-11-21	1900-01-03	Amicon/Qiagen	Strategene MX3000p (GeneCount 16 for SARS-CoV-2)	32.275	26.64	-	-	-	-	-	343000	4050000	-	-	-	-	-	1.89254	127	1.7	12.3	5.5
site 4 (university)	2023-11-22	1900-01-04	Amicon/Qiagen	Strategene MX3000p (GeneCount 16 for SARS-CoV-2)	34.835	29.745	-	-	-	-	-	54300	558000	-	-	-	-	-	2.22935	127	1.7	12.3	5.5
site 4 (university)	2023-11-23	1900-01-05	Amicon/Qiagen	Strategene MX3000p (GeneCount 16 for SARS-CoV-2)	33.075	29.74	-	-	34.975	-	38.03	193000	560000	-	-	4590	-	640	1.97273	127	1.7	12.3	5.5
site 4 (university)	2023-11-24	1900-01-06	Amicon/Qiagen	Strategene MX3000p (GeneCount 16 for SARS-CoV-2)	38.9	34.3	35.1	-	-	-	-	2920	30600	2570	-	-	-	-	1.65196	127	1.7	12.3	5.5
site 4 (university)	2023-11-27	1900-01-02	Amicon/Qiagen	Strategene MX3000p (GeneCount 16 for SARS-CoV-2)	-	33.4	35.9	-	34.9	-	-	-	54300	1530	-	4860	-	-	1.42743	185	1.8	12.4	5
site 4 (university)	2023-11-28	1900-01-03	Amicon/Qiagen	Strategene MX3000p (GeneCount 16 for SARS-CoV-2)	29.1	33.5	-	-	-	-	-	3370000	50900	-	-	-	-	-	1.7482	185	1.8	12.4	5
site 4 (university)	2023-11-29	1900-01-04	Amicon/Qiagen	Strategene MX3000p (GeneCount 16 for SARS-CoV-2)	-	35.4	-	-	-	-	-	-	15200	-	-	-	-	-	2.02085	185	1.8	12.4	5
site 4 (university)	2023-11-30	1900-01-05	Amicon/Qiagen	Strategene MX3000p (GeneCount 16 for SARS-CoV-2)	-	37.4	-	-	-	-	-	-	4230	-	-	-	-	-	1.90858	185	1.8	12.4	5
site 4 (university)	2023-12-01	1900-01-06	Amicon/Qiagen	Strategene MX3000p (GeneCount 16 for SARS-CoV-2)	-	37.6	-	-	-	-	-	-	3720	-	-	-	-	-	1.5397	185	1.8	12.4	5
site 4 (university)	2023-12-04	1900-01-02	Amicon/Qiagen	Strategene MX3000p (GeneCount 16 for SARS-CoV-2)	-	36.9	-	-	-	-	-	-	5820	-	-	-	-	-	1.10666	268	2.5	9.6	6
site 4 (university)	2023-12-05	1900-01-03	Amicon/Qiagen	Strategene MX3000p (GeneCount 16 for SARS-CoV-2)	-	34.9	-	-	-	-	31.2	-	20800	-	-	-	-	74100	1.50762	268	2.5	9.6	6
site 4 (university)	2023-12-06	1900-01-04	Amicon/Qiagen	Strategene MX3000p (GeneCount 16 for SARS-CoV-2)	-	30.6	35.9	-	-	-	34.8	-	324000	1530	-	-	-	6050	1.33119	268	2.5	9.6	6
site 4 (university)	2023-12-07	1900-01-05	Amicon/Qiagen	Strategene MX3000p (GeneCount 16 for SARS-CoV-2)	-	37.5	-	-	-	-	-	-	3970	-	-	-	-	-	1.63593	268	2.5	9.6	6
site 4 (university)	2023-12-08	1900-01-06	Amicon/Qiagen	Strategene MX3000p (GeneCount 16 for SARS-CoV-2)	-	35.45	-	-	-	-	-	-	14700	-	-	-	-	-	1.36327	268	2.5	9.6	6
site 5 (care home)	2023-10-03	1900-01-03	Amicon/Qiagen	Strategene MX3000p (GeneCount 16 for SARS-CoV-2)	29.89	-	32.29	-	-	-	-	1910000	-	16200	-	-	-	-	4.25735	52	0.9	2	11.3
site 5 (care home)	2023-10-05	1900-01-05	Amicon/Qiagen	Strategene MX3000p (GeneCount 16 for SARS-CoV-2)	29.1	34.23	33.82	-	-	-	-	3370000	32000	5950	-	-	-	-	3.81545	52	0.9	2	11.3
site 5 (care home)	2023-10-06	1900-01-06	Amicon/Qiagen	Strategene MX3000p (GeneCount 16 for SARS-CoV-2)	30.35	-	33.58	-	-	-	-	1370000	-	6960	-	-	-	-	3.25499	52	0.9	2	11.3
site 5 (care home)	2023-10-09	1900-01-02	Amicon/Qiagen	Strategene MX3000p (GeneCount 16 for SARS-CoV-2)		-	34.17	-	-	-	-	-	-	4730	-	-	-	-	3.50289	63	1.3	3.7	11.6
site 5 (care home)	2023-10-10	1900-01-03	Amicon/Qiagen	Strategene MX3000p (GeneCount 16 for SARS-CoV-2)	33.94	35.83	33.43	-	-	-	-	103000	11500	7680	-	-	-	-	3.37355	63	1.3	3.7	11.6
site 5 (care home)	2023-10-11	1900-01-04	Amicon/Qiagen	Strategene MX3000p (GeneCount 16 for SARS-CoV-2)	-	-	-	-	-	-	-	-	-	-	-	-	-	-	2.93165	63	1.3	3.7	11.6
site 5 (care home)	2023-10-12	1900-01-05	Amicon/Qiagen	Strategene MX3000p (GeneCount 16 for SARS-CoV-2)	-	-	-	-	-	-	-	-	-	-	-	-	-	-	2.98554	63	1.3	3.7	11.6
site 5 (care home)	2023-10-13	1900-01-06	Amicon/Qiagen	Strategene MX3000p (GeneCount 16 for SARS-CoV-2)	-	-	-	-	-	-	-	-	-	-	-	-	-	-	2.45741	63	1.3	3.7	11.6
site 5 (care home)	2023-10-16	1900-01-02	Amicon/Qiagen	Strategene MX3000p (GeneCount 16 for SARS-CoV-2)	-	33.38	-	33.2	-	-	-	-	55000	-	27400	-	-	-	2.13407	67	1.1	4	10.8
site 5 (care home)	2023-10-17	1900-01-03	Amicon/Qiagen	Strategene MX3000p (GeneCount 16 for SARS-CoV-2)	-	-	25.8	32.46	31.72	-	-	-	-	1130000	46900	55800	-	-	2.33885	67	1.1	4	10.8
site 5 (care home)	2023-10-18	1900-01-04	Amicon/Qiagen	Strategene MX3000p (GeneCount 16 for SARS-CoV-2)	34.56		-	34.17	-	-	-	66200	-	-	13500	-	-	-	2.24185	67	1.1	4	10.8
site 5 (care home)	2023-10-19	1900-01-05	Amicon/Qiagen	Strategene MX3000p (GeneCount 16 for SARS-CoV-2)		24.97		-	25.88	38	-	-	11700000	-	-	4940000	1240	-	2.39274	67	1.1	4	10.8
site 5 (care home)	2023-10-20	1900-01-06	Amicon/Qiagen	Strategene MX3000p (GeneCount 16 for SARS-CoV-2)	-	27.07	-	-	-	-	-	-	3080000	-	-	-	-	-	2.10173	67	1.1	4	10.8
site 5 (care home)	2023-10-23	1900-01-02	Amicon/Qiagen	Strategene MX3000p (GeneCount 16 for SARS-CoV-2)	38.21	-	-	-	-	-	-	4790	-	-	-	-	-	-	2.24185	96	1.2	5.8	9.6
site 5 (care home)	2023-10-24	1900-01-03	Amicon/Qiagen	Strategene MX3000p (GeneCount 16 for SARS-CoV-2)	-	37.85	38.75	-	-	-	-	-	3180	236	-	-	-	-	1.98317	96	1.2	5.8	9.6
site 5 (care home)	2023-10-25	1900-01-04	Amicon/Qiagen	Strategene MX3000p (GeneCount 16 for SARS-CoV-2)	-	-	-	-	-	-	-	-	-	-	-	-	-	-	1.54127	96	1.2	5.8	9.6
site 5 (care home)	2023-10-26	1900-01-05	Amicon/Qiagen	Strategene MX3000p (GeneCount 16 for SARS-CoV-2)	35.7	33.28	-	36.94	-	-	-	29200	58600	-	1790	-	-	-	1.7245	96	1.2	5.8	9.6
site 5 (care home)	2023-10-27	1900-01-06	Amicon/Qiagen	Strategene MX3000p (GeneCount 16 for SARS-CoV-2)	-	36.915	-	-	-	-	-	-	5760	-	-	-	-	-	1.63827	96	1.2	5.8	9.6
site 5 (care home)	2023-10-30	1900-01-02	Amicon/Qiagen	Strategene MX3000p (GeneCount 16 for SARS-CoV-2)	35.85	36	-	-	39.87	-	36.7	26200	10300	-	-	107	-	1610	2.12329	71	1.4	8	8.3
site 5 (care home)	2023-10-31	1900-01-03	Amicon/Qiagen	Strategene MX3000p (GeneCount 16 for SARS-CoV-2)	-	33.05	-	-	-	-	37.7	-	67800	-	-	-	-	805	1.74605	71	1.4	8	8.3
site 5 (care home)	2023-11-01	1900-01-04	Amicon/Qiagen	Strategene MX3000p (GeneCount 16 for SARS-CoV-2)	-	-	-	-	-	-	-	-	-	-	-	-	-	-	1.68139	71	1.4	8	8.3
site 5 (care home)	2023-11-02	1900-01-05	Amicon/Qiagen	Strategene MX3000p (GeneCount 16 for SARS-CoV-2)	-	-	-	-	-	-		-	-	-	-	-	-	-	1.63827	71	1.4	8	8.3
site 5 (care home)	2023-11-03	1900-01-06	Amicon/Qiagen	Strategene MX3000p (GeneCount 16 for SARS-CoV-2)	-	29.6	35.7	-	-	-	36.67	-	612000	1740	-	-	-	1650	1.32571	71	1.4	8	8.3
site 5 (care home)	2023-11-06	1900-01-02	Amicon/Qiagen	Strategene MX3000p (GeneCount 16 for SARS-CoV-2)	35.6	-	-	-	-	-	-	31300	-	-	-	-	-	-	1.20715	100	1.6	9	7.3
site 5 (care home)	2023-11-07	1900-01-03	Amicon/Qiagen	Strategene MX3000p (GeneCount 16 for SARS-CoV-2)	-	35.09	-	-	-	-	35.63	-	18500	-	-	-	-	3400	1.51971	100	1.6	9	7.3
site 5 (care home)	2023-11-08	1900-01-04	Amicon/Qiagen	Strategene MX3000p (GeneCount 16 for SARS-CoV-2)	-	-	-	-	-	-	35.04	-	-	-	-	-	-	5120	1.2287	100	1.6	9	7.3
site 5 (care home)	2023-11-09	1900-01-05	Amicon/Qiagen	Strategene MX3000p (GeneCount 16 for SARS-CoV-2)	-	-	-	-	-	-	39	-	-	-	-	-	-	326	0.829914	100	1.6	9	7.3
site 5 (care home)	2023-11-10	1900-01-06	Amicon/Qiagen	Strategene MX3000p (GeneCount 16 for SARS-CoV-2)	-	-	37.1	-	38	-	-	-	-	696	-	450	-	-	0.247897	100	1.6	9	7.3
site 5 (care home)	2023-11-13	1900-01-02	Amicon/Qiagen	Strategene MX3000p (GeneCount 16 for SARS-CoV-2)	37.395	-	39.16	-	-	-	-	8610	-	181	-	-	-	-	1.50894	118	1.7	10	6.2
site 5 (care home)	2023-11-14	1900-01-03	Amicon/Qiagen	Strategene MX3000p (GeneCount 16 for SARS-CoV-2)	-	35.25	-	-	-	-	-	-	16700	-	-	-	-	-	1.45504	118	1.7	10	6.2
site 5 (care home)	2023-11-15	1900-01-04	Amicon/Qiagen	Strategene MX3000p (GeneCount 16 for SARS-CoV-2)	-	33.13	-	-	-	-	-	-	64500	-	-	-	-	-	1.31493	118	1.7	10	6.2
site 5 (care home)	2023-11-16	1900-01-05	Amicon/Qiagen	Strategene MX3000p (GeneCount 16 for SARS-CoV-2)	-	34.87	-	-	-	-	38.08	-	21200	-	-	-	-	618	1.34726	118	1.7	10	6.2
site 5 (care home)	2023-11-17	1900-01-06	Amicon/Qiagen	Strategene MX3000p (GeneCount 16 for SARS-CoV-2)	37.2	34.355	28.8	-	31.38	-	-	9910	29500	159000	-	72500	-	-	0.991586	118	1.7	10	6.2
site 5 (care home)	2023-11-20	1900-01-02	Amicon/Qiagen	Strategene MX3000p (GeneCount 16 for SARS-CoV-2)	-	37.665	-	-	-	-	36.79	-	3570	-	-	-	-	1520	1.19637	127	1.7	11.5	5.5
site 5 (care home)	2023-11-21	1900-01-03	Amicon/Qiagen	Strategene MX3000p (GeneCount 16 for SARS-CoV-2)	28.69	36.98	-	-	-	-	-	4520000	5530	-	-	-	-	-	1.12092	127	1.7	11.5	5.5
site 5 (care home)	2023-11-22	1900-01-04	Amicon/Qiagen	Strategene MX3000p (GeneCount 16 for SARS-CoV-2)	31.29	38.415	-	-	-	-	-	696000	2210	-	-	-	-	-	1.18559	127	1.7	11.5	5.5
site 5 (care home)	2023-11-23	1900-01-05	Amicon/Qiagen	Strategene MX3000p (GeneCount 16 for SARS-CoV-2)	39.7	35	39.66	-	-	-	-	1640	19600	130	-	-	-	-	1.15326	127	1.7	11.5	5.5
site 5 (care home)	2023-11-24	1900-01-06	Amicon/Qiagen	Strategene MX3000p (GeneCount 16 for SARS-CoV-2)	-	-	-	-	-	-	-	-	-	-	-	-	-	-	1.01314	127	1.7	11.5	5.5
site 5 (care home)	2023-11-27	1900-01-02	Amicon/Qiagen	Strategene MX3000p (GeneCount 16 for SARS-CoV-2)	-	35	-	-	-	-	-	-	19600	-	-	-	-	-	1.43349	185	1.8	12.3	5
site 5 (care home)	2023-11-28	1900-01-03	Amicon/Qiagen	Strategene MX3000p (GeneCount 16 for SARS-CoV-2)	-	-	36.1	-	-	-	-	-	-	1340	-	-	-	-	1.34726	185	1.8	12.3	5
site 5 (care home)	2023-11-29	1900-01-04	Amicon/Qiagen	Strategene MX3000p (GeneCount 16 for SARS-CoV-2)	34.7	30.35	-	-	-	-	-	59900	380000	-	-	-	-	-	1.55205	185	1.8	12.3	5
site 5 (care home)	2023-11-30	1900-01-05	Amicon/Qiagen	Strategene MX3000p (GeneCount 16 for SARS-CoV-2)	-	34.3	-	-	-	-	-	-	30600	-	-	-	-	-	1.42271	185	1.8	12.3	5
site 5 (care home)	2023-12-01	1900-01-06	Amicon/Qiagen	Strategene MX3000p (GeneCount 16 for SARS-CoV-2)	-	27.8	-	-	-	-	-	-	1930000	-	-	-	-	-	0.991586	185	1.8	12.3	5
site 5 (care home)	2023-12-04	1900-01-02	Amicon/Qiagen	Strategene MX3000p (GeneCount 16 for SARS-CoV-2)	-	32.4	-	-	-	-	-	-	103000	-	-	-	-	-	2.00473	268	2.5	12.4	6
site 5 (care home)	2023-12-05	1900-01-03	Amicon/Qiagen	Strategene MX3000p (GeneCount 16 for SARS-CoV-2)	-	28.25	-	-	-	-	-	-	1450000	-	-	-	-	-	1.95084	268	2.5	12.4	6
site 5 (care home)	2023-12-06	1900-01-04	Amicon/Qiagen	Strategene MX3000p (GeneCount 16 for SARS-CoV-2)	-	31.6	-	-	-	-	-	-	171000	-	-	-	-	-	2.2634	268	2.5	12.4	6
site 5 (care home)	2023-12-07	1900-01-05	Amicon/Qiagen	Strategene MX3000p (GeneCount 16 for SARS-CoV-2)	-	35.8	-	-	-	-	-	-	11700	-	-	-	-	-	1.88617	268	2.5	12.4	6
site 5 (care home)	2023-12-08	1900-01-06	Amicon/Qiagen	Strategene MX3000p (GeneCount 16 for SARS-CoV-2)	-	33.95	-	-	-	-	-	-	38200	-	-	-	-	-	1.94006	268	2.5	12.4	6
dashes ('-') indicate samples below the limit of detection

## Sheet: pH and NH4+
Site	Date	pH	Measured NH3-N (ppm)
Site 4 (university)	2023-10-09	7.48164	96.2069
	2023-10-10	8.00254	82.7586
	2023-10-11	7.33422	90
	2023-10-12	7.07868	81.7241
	2023-10-13	7.4325	45.5172
	2023-10-16	7.10817	93.1034
	2023-10-16	7.57009	152.069
	2023-10-17	7.41284	95.1724
	2023-10-18	7.69786	159.31
	2023-10-19	7.4325	105.517
	2023-10-20	7.70769	91.0345
	2023-10-23	7.32439	105.517
	2023-10-24	7.92391	137.586
	2023-10-25	7.8846	163.448
	2023-10-26	8.1303	181.034
	2023-10-27	7.94357	78.6207
	2023-10-30	8.83794	102.414
	2023-10-31	8.45463	113.793
	2023-11-01	8.14996	151.034
	2023-11-02	8.14013	62.069
	2023-11-06	7.38336	79.6552
	2023-11-07	8.1991	126.207
	2023-11-08	8.15979	92.069
	2023-11-09	7.78632	74.4828
	2023-11-10	7.51113	110.69
	2023-11-13	8.64137	122.069
	2023-11-15	8.23841	108.621
	2023-11-17	7.3637	161.379
	2023-11-20	8.28755	24.8276
	2023-11-20	8.37601	98.2759
	2023-11-21	7.41284	20.6897
	2023-11-27	7.33422	61.0345
	2023-11-29	7.33422	83.7931
	2023-11-30	7.64872	55.8621
	2023-12-01	6.51847	90
	2023-12-05	6.75435	118.966
	2023-12-06	6.74452	103.448
	2023-12-07	6.31208	104.483
	2023-12-08	6.36122	88.9655
Site 5 (care home)	2023-09-13	5.62411	40.3448
	2023-09-14	6.16466	44.4828
	2023-09-15	7.49147	33.1034
	2023-09-18	5.39806	1.03448
	2023-09-19	7.8846	23.7931
	2023-09-20	6.04672	26.8966
	2023-09-21	7.71752	6.2069
	2023-09-22	5.35874	-
	2023-09-25	5.13269	40.3448
	2023-09-26	6.30225	32.069
	2023-09-27	5.39806	37.2414
	2023-09-28	5.38823	-
	2023-10-02	7.40301	22.7586
	2023-10-05	6.69538	23.7931
	2023-10-05	5.65359	74.4828
	2023-10-09	7.35387	70.3448
	2023-10-10	7.19662	27.931
	2023-10-11	6.9804	27.931
	2023-10-12	5.91895	34.1379
	2023-10-13	5.41771	51.7241
	2023-10-16	6.64624	52.7586
	2023-10-17	7.94357	31.0345
	2023-10-18	7.56027	9.31034
	2023-10-18	4.96561	42.4138
	2023-10-19	5.31943	45.5172
	2023-10-20	7.9534	33.1034
	2023-10-23	6.08603	60
	2023-10-24	7.28508	44.4828
	2023-10-25	4.98527	86.8966
	2023-10-26	4.97544	17.5862
	2023-10-27	4.71991	66.2069
	2023-10-30	5.39806	45.5172
	2023-10-31	7.4325	33.1034
	2023-11-01	8.09099	30
	2023-11-02	8.04185	44.4828
	2023-11-03	8.2679	41.3793
	2023-11-06	7.79614	35.1724
	2023-11-07	8.55292	38.2759
	2023-11-08	8.07133	23.7931
	2023-11-09	8.10082	39.3103
	2023-11-10	7.38336	104.483
	2023-11-13	8.44481	33.1034
	2023-11-14	8.5136	37.2414
	2023-11-15	7.69786	55.8621
	2023-11-17	8.00254	47.5862
	2023-11-20	8.49395	34.1379
	2023-11-21	6.82315	79.6552
	2023-11-22	7.6782	44.4828
	2023-11-23	6.97057	38.2759
	2023-11-24	7.37353	39.3103
	2023-11-27	7.3637	44.4828
	2023-11-28	8.14996	51.7241
	2023-11-29	6.85263	47.5862
	2023-11-30	7.07868	26.8966
	2023-12-01	7.0492	91.0345
	2023-12-05	6.54796	51.7241
	2023-12-06	6.90177	30
	2023-12-07	6.93126	31.0345
	2023-12-12	6.77401	26.8966
	2023-12-13	6.87229	23.7931
	2023-12-14	6.77401	35.1724
	2023-12-15	6.87229	28.9655
	2023-12-18	6.87229	26.8966
	2023-12-19	7.06885	37.2414
	2023-12-20	7.16714	31.0345
	2023-12-21	7.05903	37.2414
